# Supplementary material for: Establishment of an Autoimmune Premature Ovarian Insufficiency Mouse Model with Proteomic Analyses: An Exploratory Study
Source: Int J Mol Sci. 2026 May 11;27(10):4270. doi: 10.3390/ijms27104270 (PMC13207734; doi:10.3390/ijms27104270)
Supplement: Supplementary file 1 [file ijms-27-04270-s001.zip]

Archive with 1 entries (1 files):
- ijms-4251290-supplementary.pdf
